# Supplementary material for: Zwitterionic poly(sulfobetaine methacrylate)-based hydrogel coating for drinking water distribution systems to inhibit adhesion of waterborne bacteria
Source: Front Bioeng Biotechnol. 2023 Feb 21;11:1066126. doi: 10.3389/fbioe.2023.1066126 (PMC9989184; doi:10.3389/fbioe.2023.1066126)
Supplement: Supplementary file 1 [file DataSheet3.xlsx]

## Sheet: Raw Sph5
Strain:	Sph5
	1		2		3
Bacteria/image	P(SBMA)	PDMS	P(SBMA)	PDMS	P(SBMA)	PDMS
1	7	169	1	244	6	115
2	5	158	3	233	4	128
3	4	141	3	179	13	176
4	10	163	10	261	8	165
5	8	151	5	238	16	161
6	2	130	7	238	12	173
Av 240 min	6	152	4.83333	232.167	9.83333	153
St. dev	2.89828	14.5052	3.25064	27.8095	4.57894	25.3219

## Sheet: Sph5 bacteria cm-2
Strain:	Sph5
Conversion Factor		*specific to a microscope in each flow-chamber set-up
Sys #1	Sys #3
2695	3492
	1		2		3			Average adhesion after 4 hrs
bacteria cm-2	P(SBMA)	PDMS	P(SBMA)	PDMS	P(SBMA)	PDMS		[bacteria cm-2]
1	18865	590148	2695	852048	16170	401580			P(SBMA) coated	Non-coated
2	13475	551736	8085	813636	10780	446976		Av	18565.6	625262
3	10780	492372	8085	625068	35035	614592		St dev	7049.68	160626
4	26950	569196	26950	911412	21560	576180
5	21560	527292	13475	831096	43120	562212
6	5390	453960	18865	831096	32340	604116
Av 240 min	16170	530784	13025.8	810726	26500.8	534276		Adhesion reduction by the P(SBMA) coating [%]
St dev	6434.22	37900.7	9257.63	107998	13421	91160.6
								1	96.9536
								2	98.3933
Reduction %	96.9536		98.3933		95.0399			3	95.0399
								Av	96.7956
								St. dev.	1.6823

## Sheet: Raw Sph10
Strain:	Sph10
	1		2		3
Bacteria/image	P(SBMA)	PDMS	P(SBMA)	PDMS	P(SBMA)	PDMS
1	37	707	48	685	39	248
2	24	404	104	576	65	228
3	42	706	57	710	34	244
4	16	687	54	670	23	247
5	17	565	50	786	25	334
6	22	561	57	752	25	265
7	19	623	124	677	32	286
8	21	700	54	572	33	288
9	58	773	110	622	77	220
10	26	448	75	629	31	329
Av 240 min	27.2222	617.4	73.3	667.9	38.4	268.9
St. dev	13.8814	121.083	28.5231	70.2653	18.069	39.6133

## Sheet: Sph10 bacteria cm-2
Strain:	Sph10
Conv. Factor
Sys #1	Sys #4
2695	4385
	1		2		3			Average adhesion after 4 h
bacteria cm-2	P(SBMA)	PDMS	P(SBMA)	PDMS	P(SBMA)	PDMS		[bacteria cm-2]
1	99715	3100195	129360	3003725	105105	1087480			P(SBMA) coated	Non-coated
2	64680	1771540	280280	2525760	175175	999780		Av	125677	2.27172e+06
3	113190	3095810	153615	3113350	91630	1069940		St dev	63737.9	952672
4	43120	3012495	145530	2937950	61985	1083095
5	45815	2477525	134750	3446610	67375	1464590
6	59290	2459985	153615	3297520	67375	1162025
7	51205	2731855	334180	2968645	86240	1254110		Adhesion reduction by the P(SBMA) coating [%]
8	56595	3069500	145530	2508220	88935	1262880
9	156310	3389605	296450	2727470	207515	964700		1	97.1928
10	70070	1964480	202125	2758165	83545	1442665		2	93.255
Av 240 min	75999	2707299	197544	2.92874e+06	103488	1.17913e+06		3	91.2233
St dev	36241.9	530950	76869.7	308113	48696	173704		Av	93.8904
								St. dev.	3.03504
Reduction %		97.1928		93.255		91.2233

## Sheet: Raw P. aeruginosa
Strain:	P. aeruginosa
	1		2		3
bacteria/image	P(SBMA)	PDMS	P(SBMA)	PDMS	P(SBMA)	PDMS
1	5	1408	16	3340	18	3008
2	11	2374	11	3608	20	2988
3	5	2450	57	3292	7	3040
4	13	2514	21	3476	4	3224
5	3	2136	7	3444	18	3044
6	7		33		14
7	3		7		16
8	4		32		18
9	1		15		10
10	6		10		14
Av 240 min	5.8	2176.4	20.9	3432	13.9	3060.8
St. dev	3.70585	452.755	15.7582	123.612	5.30094	94.1233

## Sheet: P. aeruginosa bacteria cm-2
Strain:	P. aeruginosa
Conversion factor
Sys #2
2743
	1		2		3			Average adhesion after 4 hrs
bacteria cm-2	P(SBMA)	PDMS	P(SBMA)	PDMS	P(SBMA)	PDMS		[bacteria cm-2]
1	13715	3862144	43888	9161620	49374	8250944			P(SBMA) coated	Non-coated
2	30173	6511882	30173	9896744	54860	8196084		Av	37121.9	7.92654e+06
3	13715	6720350	156351	9029956	19201	8338720		St dev	20728	1.76935e+06
4	35659	6895902	57603	9534668	10972	8843432
5	8229	5859048	19201	9446892	49374	8349692
6	19201		90519		38402
7	8229		19201		43888			Adhesion reduction by the P(SBMA) coating [%]
8	10972		87776		49374
9	2743		41145		27430			1	99.7335
10	16458		27430		38402			2	99.391
Av 240 min	15909.4	5.96987e+06	57328.7	9413976	38127.7	8.39577e+06		3	99.5459
St dev	10165.1	1.24191e+06	43224.9	339069	14540.5	258180		Av	99.5568
								St. dev.	0.171501
Reduction %		99.7335		99.391		99.5459

## Sheet: Raw P. extremorientalis
Strain:	P. extremorientalis
	1		2		3
bacteria/image	P(SBMA)	PDMS	P(SBMA)	PDMS	P(SBMA)	PDMS
1	9	317	19	669	12	644
2	8	295	14	537	12	675
3	4	274	13	648	35	663
4	21	313	16	574	36	634
5	12	336	16	709	32	689
6	9	297	17	688	26	605
7	12	307	34	637	17	628
8	18	308	7	597	18	686
9	26	299	15	548	18	627
10	18	296	21	632	8	628
Av 240 min	13.7	304.2	17.2	623.9	21.4	647.9
St. dev	6.81583	16.3897	6.98888	58.4322	10.1675	28.6374

## Sheet: P. extrem. bacteria cm-2
Strain:	P. extremorientalis
Conversion factor
Sys #1	Sys #4
2695	4385
	Day 1		Day 2		Day 3			Average adhesion after 4 hrs
bacteria cm-2	P(SBMA)	PDMS	P(SBMA)	PDMS	P(SBMA)	PDMS		[bacteria cm-2]
1	24255	1390045	51205	2933565	32340	2823940			P(SBMA) coated	Non-coated
2	21560	1293575	37730	2354745	32340	2959875		Av	46982.8	2.30359e+06
3	10780	1201490	35035	2841480	94325	2907255		St dev	10390	841406
4	56595	1372505	43120	2516990	97020	2780090
5	32340	1473360	43120	3108965	86240	3021265
6	24255	1302345	45815	3016880	70070	2652925
7	32340	1346195	91630	2793245	45815	2753780		Adhesion reduction by the P(SBMA) coating [%]
8	48510	1350580	18865	2617845	48510	3008110
9	70070	1311115	40425	2402980	48510	2749395		1	97.2321
10	48510	1297960	56595	2771320	21560	2753780		2	98.3057
Av 240 min	36921.5	1333917	46354	2.7358e+06	57673	2.84104e+06		3	97.97
St dev	18368.7	71868.8	18835	256225	27401.4	125575		Av	97.8359
								St. dev.	0.549193
Reduction %		97.2321		98.3057		97.97
