# Supplementary material for: Zwitterionic poly(sulfobetaine methacrylate)-based hydrogel coating for drinking water distribution systems to inhibit adhesion of waterborne bacteria
Source: Front Bioeng Biotechnol. 2023 Feb 21;11:1066126. doi: 10.3389/fbioe.2023.1066126 (PMC9989184; doi:10.3389/fbioe.2023.1066126)
Supplement: Supplementary file 3 [file DataSheet2.XLSX]

## Sheet: Captive air bubble
	Captive air bubble measurements
	Dataphysics OCA35 (Wetsus)			Laplace-Young
	2022-02-28
	θB										Average			St. dev.			Total average	Total st. dev.
	Non-coated	1			2			3			1	2	3	1	2	3
	PDMS	72.8	74.6	74.2	76.6	75.2	74.9	73.2	73.9	75	73.8667	75.5667	74.0333	0.945163	0.907377	0.907377	74.4889	0.937096
	P(SBMA) coated	1			2			3
	P(SBMA)-coated PDMS	166.4	167.2	165.6	157.3	158.2	155.3	162.1	163	163.5	166.4	156.933	162.867	0.8	1.48436	1.48436	162.067	4.78377
	Calculated water contact angle			θW = 180° – θB
	θW										Average			St. dev.			Total average	Total st. dev.
	Non-coated	1			2			3			1	2	3	1	2	3
	PDMS	107.2	105.4	105.8	103.4	104.8	105.1	106.8	106.1	105	106.133	104.433	105.967	0.945163	0.907377	0.907377	105.511	0.937096
	P(SBMA) coated	1			2			3
	P(SBMA)-coated PDMS	13.6	12.8	14.4	22.7	21.8	24.7	17.9	17	16.5	13.6	23.0667	17.1333	0.8	1.48436	1.48436	17.9333	4.78377
